# Supplementary material for: Emerging toolkits for decoding the co-occurrence of modified histones and chromatin proteins
Source: EMBO Rep. 2024 Aug 2;25(8):3202–20. doi: 10.1038/s44319-024-00199-2 (PMC11316037; doi:10.1038/s44319-024-00199-2)
Supplement: Supplementary file 1 — Table EV1 Corrected [file 44319_2024_199_MOESM1_ESM.xlsx]

## Sheet: Table 1
Table EV1: Summary of the characteristic features of the relevant methods - Comparative overview of selected characteristic features of currently available methods to simultaneously profile multiple chromatin features genome-wide.
Method accronym	Method name	Main reference	Principle	Novelty	Fragmentation approach	Deconvolution of target profile	Types of targets assayed	Number of targets assayed	Sample conditions	Sample type tested	Input (# cells)	Cells loaded	Cells recovered	Fragments per cell	Fragments per cell per target	Multi-targeting approach	Antibody targeting	Single-cell approach	Compatibility with illumina standard protocols	Extra reagent preparation and specialized equipment required	Data interpretation	Signal resolution	Co-occurrence level detected	Additional features	Selected advantages	Selected Limitations
1) ChIP-based methods and related approaches
reChIP-seq	Re-chromatin immunoprecipitation followed by sequencing	Kinkley et al,. 2016	ChIP-based	Sequential ChIP-seq	Sonication	None - profile co-occurring and single targets separately	Histone PTMs and nonhistone chromatin protein	2	Crosslinked (1% FA)	Primary human central memory T cells	4 M	NA	NA	NA	NA	Sequential	Primary	NA	Standard illumina protocol compatible		Antibody specificity to take into account; Use of anti-IgG control for background signal	Mono-to-di-nucleosome (based on fragment size)	Allelic or nucleosomal (based on fragment size)		Can detect allelic or nucleosomal co-occurrence	Requires relatively more input material
co-ChIP-seq	Combinatorial indexed chromatin immunoprecipitation	Weiner et al., 2016	ChIP-based	Sequential ChIP-seq	Sonication	None - profile co-occurring and single targets separately	Histone PTMs and nonhistone chromatin protein	2	Crosslinked (1% FA)	Cultured cells (mESCs), mouse tissues (brain, liver, kidney, lunds)	10-20 M	NA	NA	NA	NA	Sequential	Primary	NA	Standard illumina protocolcompatible		Antibody specificity to take into account; Use of anti-IgG control for background signal	Mono-to-di-nucleosome (based on fragment size)	Allelic or nucleosomal (based on fragment size)		Can detect allelic or nucleosomal co-occurrence	Requires relatively more input material
ChIP-reChIP	Sequential chromatin immunoprecipitation	Seneviratne et al., 2024	ChIP-based	Low-input sequential ChIP	Mnase digestion	None - profile bivalent and single targets separately	Histone PTMs (H3K4me3 and H3K27me3)	2 (H3K4me3 and H3K27me3)	Crosslinked (1% FA)	Cultured cells (mESCs)	2 M	NA	NA	NA	NA	Sequential	Primary	NA	Standard illumina protocol compatible		Antibody specificity to take into account; Use of anti-IgG control for background signal	Predominantly mononucleosome (based on fragment size)	Allelic or nucleosomal (based on fragment size)		Lower input required in comparison with previous ChIP-based methods	Requires relatively more input material in comparison with other non-ChIP-based methods
ChIP-seq in silico dataset comparison	ChIP-seq in silico dataset comparison	NA	ChIP-based with in silico inference	In silico inference of potential co-occurrence of chromatin proteins	NA	None - inference with sites of common enrichment	Histone PTMs and nonhistone chromatin protein	NA	NA	NA	NA	NA	NA	NA	NA	NA	NA	NA	NA		Antibody specificity to take into account; Co-occurrence inferred and therefore not directly measured	NA	Spatial		Does not involve wet-lab experimentation	Inferrence rather than direct co-occurrence
smCNP	Single-molecule combinatorial nucleosome profiling	Shema et al., 2016	ChIP-based with TIRF	Single-molecule combinatorial nucleosome profiling	Mnase digestion	Mononucleosome position on slide (TIRF microscopy)	Histone PTMs	2	Native	Cultured cells (mESCs, HEK293)	10 M	NA	NA	NA	NA	Sequential or simultaneous	Primary fluorescently labeled antibody	NA	NA	TIRF microscopy	Antibody specificity to take into account	Mononucleosome (based on fragment size)	Nucleosomal or histone		Allows to interrogate ratio of asymmetric bivalent domains and therefore histone co-occurrence	Overall experimental framework not widely accessible to general research laboratories; Not adapted for nonhistone chromatin proteins
ChIP-DIP	Chromatin immunoprecipitation done in parallel	Perez et al., 2023 *bioRxiv	ChIP-based with bead labelling workflow	Bead labeling for antibody barcoding + split-pool combinatorial indexing	Sonication	antibody-specific barcodes	Histone PTMs and nonhistone chromatin protein	Hundreds (225 antibodies, 160 targets)	Crosslinked (1% FA)	Cultured cells (ESCs, K562, Karpas422, SKM-1)	10 M (50 K - 45 M)	NA	NA	NA	NA	Simultaneous	Primary	NA	Standard illumina protocol compatible	Bead labelling for antibody barcoding	Antibody specificity to take into account	150-700 bp (avg 350 bp; based on fragment size)	Spatial		High multiplexing capacity ; highly scalable with split-pool barcoding ; can reduce technical and biological variability; readily accessible; does not require specialized equipment	Can only address spatial co-occurrence
2) Targeted DNA adenine methylation-based methods
SpDamID	Split DNA adenine methyltransferase identification	Hass et al., 2015	Dam-based	Proximity-enabled Dam reconstitution	Restriction enzyme	None - only maps sites of co-occurrence	Chromatin protein	2	Native (in vivo targeting)	Cultured cells (mK4)	10000	NA	NA	NA	NA	Simultaneous	NA	NA	Microarray	Fusion protein expression and optimization	Potential Dam-associated bias for open chromatin upon Dam expression over an extended period of time; Background signal may differ with different Dam fusion	1-2 kb (based on POI and GATC density distribution)	Allelic (based on fragment size)	Possibility to reveal protein-DNA binding histories; Possibility to adapt the workflow to simultaneously profile gene expression as done with scDam&T	Detects allelic or nucleosomal co-occurrence of both interacting and non-interacting chromatin proteins	Not suitable for histone PTMs; Not suitable for clinical samples or non-cultured samples
3) Targeted DNA cleavage-based approaches
scChIX-seq	Single-cell chromatin immunocleavage and unmixing sequencing	Yeung et al., 2023	Mnase-based with in silico inference	Experimental and computational workflow for Mnase-based histone PTM multiplexing analysis	Mnase	Unmixing of scChIX-seq signal from single- and double-sortChIC maps	Histone PTMs	2	Fixed (70% EtOH) or unfixed	Cultured cells, mouse tissues (bone marrow, bone marrow-derived macrophages, E9.5/10.5/11.5 embryos)	ND	ND	ND	ND	ND	Simultaneous	Primary	Plate-based	Standard illumina protocol compatible	FACS; Complex computational framework	Antibody specificity to take into account; Co-occurrence inferred and therefore not directly measured	5-50 kb (based on binning strategy)	Spatial (inferred profiles; co-occurrence not directly studied)	Possibility to enrich for cell-type with FACS	Possibility to enrich for rare cell populations by FACS	Inferrence rather than direct co-occurrence ; lower resolution due to experimental approach and computational binning strategy; Currently only tested for histone PTMs; Complex computational workflow; Requires to sortChIC maps for each target in addition to the multimodal map
4) Tagmentation-based methods and related approaches
scMulti-CUT&Tag	Single-cell multi CUT&Tag	Gopalan et al., 2021 & 2022	Antibody-guided tagmentation-based	Antibody-specific barcode, 6-His-pA-Tn5, co-occurrence profiling in single-cells	Tn5	Antibody-specific barcodes	Histone PTMs and nonhistone chromatin proteins	3 (bulk), 2 (single-cell)	Native	Cultured cells (mESCs, mTSCs)	200000	6250	1949	1127	237-865	Simultaneous	Primary only	Droplet-based	Custom sequencing primers	6-His-pA-Tn5 expression and purification; 10X Genomics platform	Potential Tn5-associated bias for open chromatin; Antibody specificity to take into account	~ Mononucleosome (based on fragment size originating from mixed insertion events)	Allelic or nucleosomal (based on fragment size)		Good resolution; Capacity to increase number of epitopes targeted	Requires 10X Genomics kits/platform + custom sequencing primers; not possible to pool other library types for sequencing
scGET-seq	Single-cell genome and epigenome by transposases sequencing	Tedesco et al., 2022	Tagmentation-based	Simultaneous profiling of open and closed chromatin, CD-HP1a-Tn5 hybrid fusion protein	Tn5 and TnH	Tn5-specific barcodes	Open and closed chromatin (Tn5 + CD HP1a-Tn5 hybrid)	2 (H3K9me3 + ATAC)	Native	Cultured cells (HeLa, Caki-1, NIH-3T3, FIBs, iPSCs, NPCs), PDOs (organoids), PDXs (xenografts)	ND	5000-10000	ND	ND	ND	Sequential	NA	Droplet-based	Custom sequencing primers	10X Genomics platform	Potential Tn5-associated bias for open chromatin	NA	NA		Simultaneous profiling of open and closed chromatin; Ability to call copy number variant events	Limited flexibility in the choice of assayed targets; Requires 10X Genomics kits/platform
scCUT&Tag2for1	Single-cell CUT&Tag 2 for 1	Janssens et al., 2022	Antibody-guided tagmentation-based	Simultaneous profiling of open and closed chromatin	Tn5	Tagmentation density and fragment size	Open and closed chromatin (RNA pol2S5p + H3K27me3)	2 (RNA pol2S5p + H3K27me3)	Crosslinked (0.1% FA)	Cultured cells (H1 hESCs, K562)	20000	ND	ND	ND	ND	Simultaneous	Primary + secondary	Plate-based	Standard illumina protocol compatible		Potential Tn5-associated bias for open chromatin; Antibody specificity to take into account	NA	NA		Simultaneous profiling of open and closed chromatin	Target profile inferred based on tagmentation density and fragment size; Limited flexibility in the choice of assayed targets
nano-CT	Nano-CUT&Tag	Bartosovic and Castelo-Branco, 2022	Nanobody-guided tagmentation-based	Secondary nanobodies	Tn5	Nanobody-specific barcodes	Histone PTMs and open chromatin	3 (2 histone PTMs + ATAC)	Native	Mouse brain	25000-200000	16000	4434-11981	22000	4915-12602	Simultaneous	Primary + nanobody	Droplet-based	Custom sequencing primers	Nanobody-Tn5 production and purification; 10X Genomics platform	Potential Tn5-associated bias for open chromatin; Antibody specificity to take into account	ND	Cellular	Additionally profiles open chromatin	Requires less input material; Higher number of fragments per cell; Also measures chromatin accessibility	Requires antibodies raised in different species; Limited number targets that can be simultaneously assayed; Relatively higher background with lower fraction of reads in peaks
NTT-seq	Nanobody-tethered transposition followed by sequencing	Stuart et al., 2022	Nanobody-guided tagmentation-based	Secondary nanobodies and cell surface protein expression	Tn5	Nanobody-specific barcodes	Histone PTMs and nonhistone chromatin proteins	3 (2 histone PTMs + RNApolII)	Crosslinked (0.1% FA)	Cultured cells (K562, HEK293) and primary cells (PBMCs)	1000000	ND	4684-8617	1400	321-1217	Simultaneous	Primary + nanobody	Droplet-based	Custom sequencing primers	Nanobody-Tn5 production and purification; 10X Genomics platform	Potential Tn5-associated bias for open chromatin; Antibody specificity to take into account	ND	Cellular	Cell surface protein expression measurement	Tested for both histone PTMs and nonhistone chromatin proteins; Possibility to enrich for rare cell populations by FACS	Requires antibodies raised in different species; Limited number targets that can be simultaneously assayed
MulTI-Tag	Multiple target identification by tagmentation	Meers et al., 2023	Antibody-guided tagmentation-based	Antibody-adapter conjugates	Tn5	Antibody-specific barcodes	Histone PTMs and nonhistone chromatin proteins	3	Crosslinked (0.1% FA)	Cultured cells (H1 hESCs, K562)	1800000	548480	21548	2475-3413	73-3232	Sequential	Primary + secondary	Plate-based	Standard illumina protocol compatible	ChIL probe preparation	Potential Tn5-associated bias for open chromatin; Antibody specificity to take into account; ChIL probe may result in epitope masking	1 kb (based on binning strategy)	Cellular or allelic (based on fragment size and binning strategy, with primary antibodies used with both i5 and i7 target-specific-barcoded transposomes)		Capacity to increase number of epitopes targeted	ChIL probe may result in epitope masking
scMAbID	Single-cell multiplexing antibodies by barcode identification	Lochs et al., 2023	Antibody labeling, restriction enzyme digestion, and ligation	Antibody-adapter conjugates, restriction enzyme followed by proximity ligation	Restriction enzyme digestion	Antibody-specific barcodes	Histone PTMs and nonhistone chromatin proteins	6	Crosslinked (1% FA for cultured cells, 70% EtOH for mouse BM)	Cultured cells (K562, mESCs, NPCs), primary tissue (mouse BM)	750000	4804	2771	2281-2842	119-706	Simultaneous	Primary + secondary (bulk), Primary only (single-cell)	Plate-based	Standard illumina protocolcompatible	ChIL probe preparation; FACS	Antibody specificity to take into account; ChIL probe may result in epitope masking	2-4 kb more than ChIP; H3K4me3=3-4 kb; H3K27me3=7-8 kb (based on restriction enzyme target motif density distribution)	Cellular	Cell surface marker staining	Possibility to enrich for rare cell populations by FACS	Lower resolution limited by restriction enzyme motif distribution and frequency; Limited multiplexing capacity based on number of restriction enzymes; ChIL probe may result in epitope masking
uCoTargetX	Ultrahigh-throughput single-cell combined tagmenting enrichment for multiple epigenetic proteins and the transcriptome	Xiong et al., 2024	Antibody-guided tagmentation-based	Combinatorial indexing combined with multimodal profiling	Tn5	Antibody-specific barcodes	Histone PTMs and nonhistone chromatin proteins	5	Crosslinked (0.25% FA followed by 90% methanol)	Cultured cells (mESCs, K562, Kasumi-1, HSPCs)	ND	ND	7884-19860	~4000	1377-11437	Sequential	Primary + secondary	Combinatorial indexing	Standard illumina protocol compatible		Potential Tn5-associated bias for open chromatin; Antibody specificity to take into account	ND	Cellular or allelic (based on fragment size, with primary antibodies used with both i5 and i7 target-specific-barcoded transposomes)	Simultaneous profiling of gene expression with uCoTargetX	Can simultaneously assess gene expression; Capacity to increase number of epitopes targeted; Scalable for higher throughput with split-pool barcoding
Legend
NA	Not applicable
ND	Not determined
